# Supplementary material for: Toll-like receptor 9 (TLR9) gene deletion-mediated fracture healing in type II diabetic osteoporosis associates with inhibition of the nuclear factor-kappa B (NF-κB) signaling pathway
Source: Bioengineered. 2022 Jun 15;13(5):13689–702. doi: 10.1080/21655979.2022.2063663 (PMC9275877; doi:10.1080/21655979.2022.2063663)
Supplement: Supplemental Material [file KBIE_A_2063663_SM2253.zip]

Archive with 4 entries (4 files):
- Figure S1.jpg
- Figure S2.jpg
- Supplementary Table 1.docx
- Supplementary Table 2.docx
